# Supplementary material for: A Scoping Review on Male-Mediated Developmental Toxicity
Source: Toxics. 2025 Aug 22;13(9):707. doi: 10.3390/toxics13090707 (PMC12474055; doi:10.3390/toxics13090707)
Supplement: Supplementary file 1 [file toxics-13-00707-s001.zip]

Archive with 1 entries (1 files):
- toxics-3791804-supplementary.pdf
